# Supplementary material for: Networking retinomorphic sensor with memristive crossbar for brain-inspired visual perception
Source: Natl Sci Rev. 2020 Jul 25;8(2):nwaa172. doi: 10.1093/nsr/nwaa172 (PMC8288371; doi:10.1093/nsr/nwaa172)
Supplement: nwaa172_Supplement_File [file nwaa172_supplement_file.zip]

Archive with 2 entries (2 files):
- Supplementary_data.docx
- Supplementary_Movie.mp4
